# Supplementary material for: Differential Distribution of the Ca (2+) Regulator Pcp4 in the Branchial Arches Is Regulated by Hoxa2
Source: PLoS One. 2013 May 9;8(5):e63160. doi: 10.1371/journal.pone.0063160 (PMC3650044; doi:10.1371/journal.pone.0063160)
Supplement: Table S1 — Top regulated genes in Hoxa2 gain of function in IBA cells. Genes are ranked using fold changes. The following cut-offs were applied to the probe sets: average fold difference ≥2.5; P value ≤0.05. (XLS) [file pone.0063160.s002.xls]

## Sheet: Sheet1
Probeset ID	Gene Symbol	Gene Title	RefSeq Transcript ID	fc Hoxa2 gain of function/WT	p.value Hoxa2 gain of function/WT			Probeset ID	Gene Symbol	Gene Title	RefSeq Transcript ID	fc Hoxa2 gain of function/WT	p.value fc Hoxa2 gain of function/WT
1460214_at	Pcp4	Purkinje cell protein 4	NM_008791	11.5504	3.15179e-05			1449033_at	Tnfrsf11b	tumor necrosis factor receptor superfamily, member 11b (osteoprotegerin)	NM_008764	-4.44091	0.000814399
1439816_at	Gm10567	predicted gene 10567	---	8.60637	4.16921e-05			1426852_x_at	Nov	nephroblastoma overexpressed gene	NM_010930	-4.15269	6.52805e-05
1447830_s_at	Rgs2	regulator of G-protein signaling 2	NM_009061	7.36079	1.88045e-05			1426851_a_at	Nov	nephroblastoma overexpressed gene	NM_010930	-4.13753	3.80166e-05
1418191_at	LOC100048346 /// Usp18	similar to ubiquitin specific protease UBP43 /// ubiquitin specific peptidase 18	NM_011909 /// XM_001480051	6.49437	0.0129532			1436996_x_at	Lyz1	lysozyme 1	NM_013590	-3.99695	0.00131068
1419248_at	Rgs2	regulator of G-protein signaling 2	NM_009061	5.55453	2.44698e-05			1439426_x_at	Lyz1	lysozyme 1	NM_013590	-3.67707	0.00195713
1443745_s_at	Dmp1	dentin matrix protein 1	NM_016779	5.47352	0.0223323			1426808_at	Lgals3	lectin, galactose binding, soluble 3	NM_001145953 /// NM_010705	-3.66328	0.00108813
1419247_at	Rgs2	regulator of G-protein signaling 2	NM_009061	4.84871	7.01265e-05			1433716_x_at	Gfra2	glial cell line derived neurotrophic factor family receptor alpha 2	NM_008115	-3.35809	0.0200279
1416114_at	Sparcl1	SPARC-like 1	NM_010097	4.61108	3.71815e-05			1423547_at	Lyz2	lysozyme 2	NM_017372	-3.344	0.000876196
1417574_at	Cxcl12	chemokine (C-X-C motif) ligand 12	NM_001012477 /// NM_013655 /// NM_021704	4.49096	4.55386e-05			1426858_at	Inhbb /// LOC100046802	inhibin beta-B /// similar to Inhbb protein	NM_008381 /// XM_001476835	-3.2463	6.51768e-05
1440681_at	Chrna7	cholinergic receptor, nicotinic, alpha polypeptide 7	NM_007390	4.41361	0.000363794			1437927_at	Dlg2	discs, large homolog 2 (Drosophila)	NM_011807	-3.14258	0.000430575
1418580_at	Rtp4	receptor transporter protein 4	NM_023386	4.20688	0.028186			1424007_at	Gdf10	growth differentiation factor 10	NM_145741	-3.12822	0.0375379
1422177_at	Il13ra2	interleukin 13 receptor, alpha 2	NM_008356	4.18818	0.00266036			1448591_at	Ctss	cathepsin S	NM_021281	-3.05629	0.0423063
1439109_at	Ccdc68	coiled-coil domain containing 68	NM_201362	4.17973	3.30941e-05			1422217_a_at	Cyp1a1	cytochrome P450, family 1, subfamily a, polypeptide 1	NM_001136059 /// NM_009992	-2.97239	0.000919192
1419083_at	Tnfsf11	tumor necrosis factor (ligand) superfamily, member 11	NM_011613	4.07232	0.00684235			1437744_at	Slitrk4	SLIT and NTRK-like family, member 4	NM_178740	-2.83425	0.000161469
1433691_at	Ppp1r3c	protein phosphatase 1, regulatory (inhibitor) subunit 3C	NM_016854	3.87735	5.69501e-05			1419524_at	Tph1	tryptophan hydroxylase 1	NM_001136084 /// NM_009414	-2.79356	0.00412738
1438883_at	Fgf5	fibroblast growth factor 5	NM_010203	3.80351	3.9867e-05			1421199_at	Dlg2	discs, large homolog 2 (Drosophila)	NM_011807	-2.78989	0.00751455
1447500_at	Cux2	cut-like homeobox 2	NM_007804	3.72869	0.00161518			1417672_at	Slc4a10	solute carrier family 4, sodium bicarbonate cotransporter-like, member 10	NM_033552	-2.69682	0.000777864
1436444_at	6030405A18Rik	RIKEN cDNA 6030405A18 gene	NM_177854	3.58606	0.0014099			1418601_at	Aldh1a7	aldehyde dehydrogenase family 1, subfamily A7	NM_011921	-2.68203	0.000171999
1434470_at	Syt13	synaptotagmin XIII	NM_030725	3.5838	0.000248516			1447845_s_at	Vnn1	vanin 1	NM_011704	-2.61387	0.000869584
1437029_at	Tacr3	tachykinin receptor 3	NM_021382	3.54532	0.00160836			1440617_at	Cpa6	carboxypeptidase A6	NM_177834	-2.59965	0.00243992
1451716_at	Mafb	v-maf musculoaponeurotic fibrosarcoma oncogene family, protein B (avian)	NM_010658	3.49993	0.000108004			1450792_at	Tyrobp	TYRO protein tyrosine kinase binding protein	NM_011662	-2.56974	0.000576836
1450484_a_at	Cmpk2	cytidine monophosphate (UMP-CMP) kinase 2, mitochondrial	NM_020557	3.26073	0.000161747			1427076_at	Mpeg1	macrophage expressed gene 1	NM_010821	-2.5601	0.000312061
1425974_a_at	Trim25	tripartite motif-containing 25	NM_009546	3.21073	0.0155851			1444512_at	Arhgap29	Rho GTPase activating protein 29	NM_172525	-2.5354	0.0180189
1423836_at	Zfp503	zinc finger protein 503	NM_145459	3.1626	0.000409107			1449164_at	Cd68	CD68 antigen	NM_009853	-2.50514	0.00782436
1419879_s_at	Trim25	tripartite motif-containing 25	NM_009546	3.1476	0.0140439			1417673_at	Grb14	growth factor receptor bound protein 14	NM_016719	-2.50232	0.000260854
1448823_at	Cxcl12	chemokine (C-X-C motif) ligand 12	NM_001012477 /// NM_013655 /// NM_021704	3.09159	0.000122414			1436240_at	B230214O09Rik	RIKEN cDNA B230214O09 gene	---	-2.50168	0.0002901
1417801_a_at	Ppfibp2	protein tyrosine phosphatase, receptor-type, F interacting protein, binding prot	NM_001163557 /// NM_008905	2.97508	0.000139527
1425357_a_at	Grem1	gremlin 1	NM_011824	2.88588	0.000107879
1455923_at	Kctd8	potassium channel tetramerisation domain containing 8	NM_175519	2.84514	0.000151763
1422520_at	Nefm	neurofilament, medium polypeptide	NM_008691	2.78198	0.00418528
1446527_at	Agtr1b	angiotensin II receptor, type 1b	NM_175086	2.75704	0.0117698
1426063_a_at	Gem	GTP binding protein (gene overexpressed in skeletal muscle)	NM_010276	2.74736	0.0152754
1423606_at	Postn	periostin, osteoblast specific factor	NM_015784	2.72886	0.00156253
1448162_at	Vcam1	vascular cell adhesion molecule 1	NM_011693	2.7142	0.000189209
1426255_at	Nefl	neurofilament, light polypeptide	NM_010910	2.65621	0.000164117
1426278_at	Ifi27l2a	interferon, alpha-inducible protein 27 like 2A	NM_029803	2.63154	0.0081572
1439610_at	Rab27b	RAB27b, member RAS oncogene family	NM_001082553 /// NM_030554	2.58514	0.00192681
1419728_at	Cxcl5	chemokine (C-X-C motif) ligand 5	NM_009141	2.58134	0.012916
1428896_at	Pdgfrl	platelet-derived growth factor receptor-like	NM_026840	2.50069	0.00455246
1455262_at	Thsd4	thrombospondin, type I, domain containing 4	NM_001040426 /// NM_172444 /// XM_001473511	2.4954	0.0145896
