# Supplementary material for: Differential Distribution of the Ca (2+) Regulator Pcp4 in the Branchial Arches Is Regulated by Hoxa2
Source: PLoS One. 2013 May 9;8(5):e63160. doi: 10.1371/journal.pone.0063160 (PMC3650044; doi:10.1371/journal.pone.0063160)
Supplement: Table S2 — Microarray data expressed as fold change and p values for the Hoxa2 loss of function (LOF) and Hoxa2 gain of function (GOF) microarray experiments. Affymetrix probesets are only included if they have a fold change > = 1.75 in either of these experiments. Additional information shows if a gene passes combined filter thresholds of + or − 1.75; 1 indicates yes and 0 indicates no. Also indicated is whether the gene is located close to a Hoxa2-bound region in ChIP-seq binding site (where “close” is defined as being one of the two closest genes to a ChIP-seq peak). (XLS) [file pone.0063160.s003.xls]

## Sheet: anova
Probeset ID	Gene Symbol	Gene Title	RefSeq Transcript ID	fc Hoxa2_LOF/WT	p.value Hoxa2_LOF/WT	fc Hoxa2_GOF/WT	p.value Hoxa2_GOF/WT	S1 fc Hoxa2_LOF/WT<-1.75 and fc Hoxa2_GOF/WT>1.75	S2 fc Hoxa2_LOF/WT<abs1.75 and fc Hoxa2_GOF/WT>1.75	S3 fc Hoxa2_LOF/WT>1.75 and fc Hoxa2_GOF/WT>1.75	S4 fc Hoxa2_LOF/WT<-1.75 and fc Hoxa2_GOF/WT<abs1.75	S5 fc Hoxa2_LOF/WT>1.75 and fc Hoxa2_GOF/WT<abs1.75	S6 fc Hoxa2_LOF/WT<-1.75 and fc Hoxa2_GOF/WT<-1.75	S7 fc Hoxa2_LOF/WT<abs1.75 and fc Hoxa2_GOF/WT<-1.75	Hoxa22 ChIP binding site nearby
1436444_at	6030405A18Rik	RIKEN cDNA 6030405A18 gene	NM_177854	0.16659	1.75898e-05	3.58606	0.0014099	1	0	0	0	0	0	0	Yes
1439816_at	Gm10567	predicted gene 10567	---	0.259416	0.00565297	8.60637	4.16921e-05	1	0	0	0	0	0	0	No
1419017_at	Corin	corin	NM_001122756 /// NM_016869	0.266014	0.00161267	1.89404	0.00119045	1	0	0	0	0	0	0	Yes
1460214_at	Pcp4	Purkinje cell protein 4	NM_008791	0.290007	0.000554314	11.5504	3.15179e-05	1	0	0	0	0	0	0	Yes
1416107_at	Nsg2	neuron specific gene family member 2	NM_008741	0.472063	0.000726545	2.19085	0.00155501	1	0	0	0	0	0	0	Yes
1448162_at	Vcam1	vascular cell adhesion molecule 1	NM_011693	0.525508	0.00162135	2.7142	0.000189209	1	0	0	0	0	0	0	Yes
1426255_at	Nefl	neurofilament, light polypeptide	NM_010910	0.543522	0.0247393	2.65621	0.000164117	1	0	0	0	0	0	0	Yes
1415989_at	Vcam1	vascular cell adhesion molecule 1	NM_011693	0.561284	0.000350539	2.27935	0.00028729	1	0	0	0	0	0	0	Yes
1423836_at	Zfp503	zinc finger protein 503	NM_145459	0.563212	0.000794486	3.1626	0.000409107	1	0	0	0	0	0	0	Yes
1423606_at	Postn	periostin, osteoblast specific factor	NM_015784	0.565289	0.0131404	2.72886	0.00156253	1	0	0	0	0	0	0	Yes
1426298_at	Irx2 /// LOC100045612	Iroquois related homeobox 2 (Drosophila) /// similar to iroquois-class homeobox	NM_010574 /// XM_001474072	0.566046	0.000262152	1.77179	0.0198968	1	0	0	0	0	0	0	No
1445880_at	---	---	---	0.573429	0.00447359	1.84914	0.00319586	0	1	0	0	0	0	0	No
1434470_at	Syt13	synaptotagmin XIII	NM_030725	0.587412	0.000725184	3.5838	0.000248516	0	1	0	0	0	0	0	Yes
1425357_a_at	Grem1	gremlin 1	NM_011824	0.589465	0.00163204	2.88588	0.000107879	0	1	0	0	0	0	0	Yes
1443273_at	---	---	---	0.61113	0.0783848	1.99116	0.00109213	0	1	0	0	0	0	0	No
1454672_at	---	---	---	0.611166	0.0710511	1.82329	0.00597289	0	1	0	0	0	0	0	No
1422520_at	Nefm	neurofilament, medium polypeptide	NM_008691	0.628043	0.0582002	2.78198	0.00418528	0	1	0	0	0	0	0	Yes
1423835_at	Zfp503	zinc finger protein 503	NM_145459	0.631974	0.00484473	2.34909	0.000382717	0	1	0	0	0	0	0	Yes
1428896_at	Pdgfrl	platelet-derived growth factor receptor-like	NM_026840	0.660633	0.00726984	2.50069	0.00455246	0	1	0	0	0	0	0	Yes
1437306_at	C130092O11Rik	RIKEN cDNA C130092O11 gene	NM_001164316 /// NM_183310 /// XM_908676 /// XM_988198	0.670798	0.00423601	1.95611	0.000565406	0	1	0	0	0	0	0	No
1429841_at	Megf10	multiple EGF-like-domains 10	NM_001001979	0.671711	0.00239649	2.29859	0.000253814	0	1	0	0	0	0	0	No
1416211_a_at	Ptn	pleiotrophin	NM_008973	0.675261	0.0129876	1.91235	0.012465	0	1	0	0	0	0	0	Yes
1447500_at	Cux2	cut-like homeobox 2	NM_007804	0.688396	0.00463743	3.72869	0.00161518	0	1	0	0	0	0	0	Yes
1437983_at	Sall1	sal-like 1 (Drosophila)	NM_021390	0.692998	0.0119926	1.75985	0.00227089	0	1	0	0	0	0	0	Yes
1451716_at	Mafb	v-maf musculoaponeurotic fibrosarcoma oncogene family, protein B (avian)	NM_010658	0.704211	0.00270102	3.49993	0.000108004	0	1	0	0	0	0	0	Yes
1429918_at	Arhgap20	Rho GTPase activating protein 20	NM_175535	0.705086	0.0130291	2.34478	0.00989427	0	1	0	0	0	0	0	Yes
1455262_at	Thsd4	thrombospondin, type I, domain containing 4	NM_001040426 /// NM_172444 /// XM_001473511	0.714212	0.00296934	2.4954	0.0145896	0	1	0	0	0	0	0	Yes
1419905_s_at	Hpgd	hydroxyprostaglandin dehydrogenase 15 (NAD)	NM_008278	0.716422	0.00677981	2.15572	0.0154339	0	1	0	0	0	0	0	Yes
1438883_at	Fgf5	fibroblast growth factor 5	NM_010203	0.721094	0.0947812	3.80351	3.9867e-05	0	1	0	0	0	0	0	Yes
1448823_at	Cxcl12	chemokine (C-X-C motif) ligand 12	NM_001012477 /// NM_013655 /// NM_021704	0.721544	0.014931	3.09159	0.000122414	0	1	0	0	0	0	0	Yes
1417574_at	Cxcl12	chemokine (C-X-C motif) ligand 12	NM_001012477 /// NM_013655 /// NM_021704	0.722497	0.0069957	4.49096	4.55386e-05	0	1	0	0	0	0	0	Yes
1455426_at	Epha3	Eph receptor A3	NM_010140	0.727071	0.00816627	1.98407	0.0219857	0	1	0	0	0	0	0	Yes
1435385_at	Tshz2	teashirt zinc finger family member 2	NM_080455	0.748068	0.0238739	2.23395	0.00801361	0	1	0	0	0	0	0	Yes
1452114_s_at	Igfbp5	insulin-like growth factor binding protein 5	NM_010518	0.758728	0.00554674	2.06717	0.00140767	0	1	0	0	0	0	0	No
1430352_at	Adamts9	a disintegrin-like and metallopeptidase (reprolysin type) with thrombospondin ty	NM_175314	0.767787	0.0149623	1.94498	0.00647248	0	1	0	0	0	0	0	Yes
1443173_at	Ptn	pleiotrophin	NM_008973	0.769006	0.0222479	2.39079	0.000244834	0	1	0	0	0	0	0	Yes
1438073_at	Spry3	sprouty homolog 3 (Drosophila)	NM_001030293	0.780529	0.0401758	1.92474	0.003042	0	1	0	0	0	0	0	No
1458396_at	P2rx3	purinergic receptor P2X, ligand-gated ion channel, 3	NM_145526	0.78299	0.17307	2.25428	0.0818553	0	1	0	0	0	0	0	No
1438698_at	Tmem132c	transmembrane protein 132C	NM_175432 /// XM_915891 /// XM_979559	0.783855	0.0185478	1.8713	0.0171696	0	1	0	0	0	0	0	Yes
1423853_at	6330527O06Rik	RIKEN cDNA 6330527O06 gene	NM_029530	0.784691	0.00948013	2.03775	0.00496784	0	1	0	0	0	0	0	Yes
1428026_at	Tshz2	teashirt zinc finger family member 2	NM_080455	0.786527	0.0120027	1.76281	0.00674345	0	1	0	0	0	0	0	Yes
1419332_at	Egfl6	EGF-like-domain, multiple 6	NM_019397	0.786699	0.0992829	1.87474	0.0320238	0	1	0	0	0	0	0	Yes
1451204_at	Scara5	scavenger receptor class A, member 5 (putative)	NM_028903	0.788695	0.141817	2.11982	0.00190343	0	1	0	0	0	0	0	Yes
1434195_at	Prss35	protease, serine, 35	NM_178738	0.79577	0.13034	1.86775	0.0106967	0	1	0	0	0	0	0	Yes
1456524_at	Nrg1	neuregulin 1	NM_178591	0.797247	0.0321645	2.07766	0.00140549	0	1	0	0	0	0	0	Yes
1455277_at	Hhip	Hedgehog-interacting protein	NM_020259	0.801556	0.0199827	1.93089	0.00388252	0	1	0	0	0	0	0	Yes
1419209_at	Cxcl1	chemokine (C-X-C motif) ligand 1	NM_008176	0.802195	0.019894	2.05717	0.000520273	0	1	0	0	0	0	0	No
1445275_at	C130092O11Rik	RIKEN cDNA C130092O11 gene	NM_001164316 /// NM_183310 /// XM_908676 /// XM_988198	0.812406	0.089878	1.79986	0.0128022	0	1	0	0	0	0	0	No
1426063_a_at	Gem	GTP binding protein (gene overexpressed in skeletal muscle)	NM_010276	0.81342	0.286053	2.74736	0.0152754	0	1	0	0	0	0	0	No
1437392_at	Gm14134	predicted gene 14134	NM_001085521 /// XM_485077 /// XM_925688	0.814256	0.0758628	2.12289	0.0107593	0	1	0	0	0	0	0	No
1455840_at	Rapgef5	Rap guanine nucleotide exchange factor (GEF) 5	NM_175930	0.816426	0.0303592	1.93734	0.00597768	0	1	0	0	0	0	0	Yes
1437785_at	Adamts9	a disintegrin-like and metallopeptidase (reprolysin type) with thrombospondin ty	NM_175314	0.821989	0.0557543	1.91242	0.00535415	0	1	0	0	0	0	0	Yes
1426278_at	Ifi27l2a	interferon, alpha-inducible protein 27 like 2A	NM_029803	0.824281	0.0783553	2.63154	0.0081572	0	1	0	0	0	0	0	No
1440587_at	---	---	---	0.831655	0.0575572	1.81766	0.000930622	0	1	0	0	0	0	0	No
1418580_at	Rtp4	receptor transporter protein 4	NM_023386	0.831936	0.0477436	4.20688	0.028186	0	1	0	0	0	0	0	Yes
1424713_at	Calml4	calmodulin-like 4	NM_001102468 /// NM_138304	0.834006	0.0399873	2.11754	0.0176608	0	1	0	0	0	0	0	Yes
1438405_at	Fgf7	fibroblast growth factor 7	NM_008008	0.838595	0.0754762	2.48656	0.000553507	0	1	0	0	0	0	0	Yes
1434819_at	St6gal2	beta galactoside alpha 2,6 sialyltransferase 2	NM_172829	0.844588	0.0393291	2.42297	0.00288156	0	1	0	0	0	0	0	Yes
1417273_at	Pdk4	pyruvate dehydrogenase kinase, isoenzyme 4	NM_013743	0.851577	0.214797	1.91545	0.000914427	0	1	0	0	0	0	0	Yes
1437029_at	Tacr3	tachykinin receptor 3	NM_021382	0.85259	0.0843242	3.54532	0.00160836	0	1	0	0	0	0	0	Yes
1433837_at	8430408G22Rik	RIKEN cDNA 8430408G22 gene	NM_145980	0.856891	0.156518	2.09149	0.00125599	0	1	0	0	0	0	0	Yes
1448908_at	Ppap2b	phosphatidic acid phosphatase type 2B	NM_080555	0.857571	0.0470542	2.05744	0.00152412	0	1	0	0	0	0	0	Yes
1445148_at	---	---	---	0.861205	0.202698	2.14845	0.00168117	0	1	0	0	0	0	0	No
1441693_at	Adamts3	a disintegrin-like and metallopeptidase (reprolysin type) with thrombospondin ty	NM_001081401	0.877264	0.198376	1.84301	0.0174266	0	1	0	0	0	0	0	Yes
1426604_at	Rnasel	ribonuclease L (2', 5'-oligoisoadenylate synthetase-dependent)	NM_011882	0.878653	0.164485	1.75369	0.0260124	0	1	0	0	0	0	0	No
1448529_at	Thbd	thrombomodulin	NM_009378	0.879973	0.537367	1.81864	0.0923542	0	1	0	0	0	0	0	Yes
1439906_at	---	---	---	0.882728	0.165626	2.00234	0.00149866	0	1	0	0	0	0	0	No
1426774_at	Parp12	poly (ADP-ribose) polymerase family, member 12	NM_172893	0.882882	0.345312	2.19004	0.0113866	0	1	0	0	0	0	0	No
1445938_at	5930427L02Rik	RIKEN cDNA 5930427L02 gene	---	0.885263	0.0973113	2.46761	0.00166216	0	1	0	0	0	0	0	No
1446527_at	Agtr1b	angiotensin II receptor, type 1b	NM_175086	0.889012	0.123733	2.75704	0.0117698	0	1	0	0	0	0	0	No
1424921_at	Bst2	bone marrow stromal cell antigen 2	NM_198095	0.905254	0.208442	2.77066	0.0502567	0	1	0	0	0	0	0	No
1450484_a_at	Cmpk2	cytidine monophosphate (UMP-CMP) kinase 2, mitochondrial	NM_020557	0.909932	0.426397	3.26073	0.000161747	0	1	0	0	0	0	0	Yes
1419577_at	Fig4	FIG4 homolog (S. cerevisiae)	NM_133999	0.910848	0.325265	1.92498	0.0157937	0	1	0	0	0	0	0	Yes
1417251_at	Palmd	palmdelphin	NM_023245	0.915164	0.344274	2.02781	0.00386167	0	1	0	0	0	0	0	Yes
1433691_at	Ppp1r3c	protein phosphatase 1, regulatory (inhibitor) subunit 3C	NM_016854	0.916436	0.309102	3.87735	5.69501e-05	0	1	0	0	0	0	0	Yes
1422243_at	Fgf7	fibroblast growth factor 7	NM_008008	0.929656	0.451374	1.82327	0.00193884	0	1	0	0	0	0	0	Yes
1436279_at	Slc26a7	Solute carrier family 26, member 7	NM_145947	0.933994	0.623867	1.98246	0.00936705	0	1	0	0	0	0	0	Yes
1423754_at	Ifitm3	interferon induced transmembrane protein 3	NM_025378	0.942056	0.446363	1.91793	0.0116588	0	1	0	0	0	0	0	No
1440803_x_at	Tacr3	tachykinin receptor 3	NM_021382	0.947147	0.526041	1.976	0.00704025	0	1	0	0	0	0	0	Yes
1418825_at	Irgm1	immunity-related GTPase family M member 1	NM_008326	0.947978	0.386212	2.12777	0.00992623	0	1	0	0	0	0	0	No
1450684_at	Etv1	ets variant gene 1	NM_001163154 /// NM_007960	0.948235	0.43085	2.04399	0.00101922	0	1	0	0	0	0	0	Yes
1453486_a_at	Scube2	signal peptide, CUB domain, EGF-like 2	NM_020052	0.95175	0.664183	1.83229	0.017603	0	1	0	0	0	0	0	No
1457935_at	---	---	---	0.954819	0.752146	1.91015	0.00989791	0	1	0	0	0	0	0	No
1422606_at	C1qtnf3	C1q and tumor necrosis factor related protein 3	NM_030888	0.954876	0.689067	2.14396	0.00153323	0	1	0	0	0	0	0	Yes
1443745_s_at	Dmp1	dentin matrix protein 1	NM_016779	0.955944	0.623925	5.47352	0.0223323	0	1	0	0	0	0	0	No
1451499_at	Cadps2	Ca2+-dependent activator protein for secretion 2	NM_153163	0.95731	0.586892	1.92701	0.00193268	0	1	0	0	0	0	0	Yes
1416114_at	Sparcl1	SPARC-like 1	NM_010097	0.959018	0.56192	4.61108	3.71815e-05	0	1	0	0	0	0	0	Yes
1460231_at	Irf5	interferon regulatory factor 5	NM_012057	0.960592	0.588678	2.15537	0.00425228	0	1	0	0	0	0	0	Yes
1455137_at	Rapgef5	Rap guanine nucleotide exchange factor (GEF) 5	NM_175930	0.96221	0.70724	2.31037	0.00054174	0	1	0	0	0	0	0	Yes
1419728_at	Cxcl5	chemokine (C-X-C motif) ligand 5	NM_009141	0.962727	0.563543	2.58134	0.012916	0	1	0	0	0	0	0	No
1417801_a_at	Ppfibp2	protein tyrosine phosphatase, receptor-type, F interacting protein, binding prot	NM_001163557 /// NM_008905	0.964122	0.607075	2.97508	0.000139527	0	1	0	0	0	0	0	Yes
1443250_at	Rgs2	regulator of G-protein signaling 2	NM_009061	0.967861	0.645364	2.07138	0.000413712	0	1	0	0	0	0	0	No
1422607_at	Etv1	ets variant gene 1	NM_001163154 /// NM_007960	0.968866	0.71262	1.87055	0.00101748	0	1	0	0	0	0	0	Yes
1426005_at	Dmp1	dentin matrix protein 1	NM_016779	0.975093	0.759175	2.09577	0.0495308	0	1	0	0	0	0	0	No
1419083_at	Tnfsf11	tumor necrosis factor (ligand) superfamily, member 11	NM_011613	0.975792	0.676455	4.07232	0.00684235	0	1	0	0	0	0	0	Yes
1431591_s_at	Gm9706 /// Isg15	predicted gene 9706 /// ISG15 ubiquitin-like modifier	NM_015783 /// XM_001471685 /// XM_001471686 /// XR_005074 /// XR_034969	0.983914	0.849223	2.00509	0.0206064	0	1	0	0	0	0	0	No
1450034_at	Stat1	signal transducer and activator of transcription 1	NM_009283	0.985674	0.807629	1.98278	0.0140051	0	1	0	0	0	0	0	Yes
1439610_at	Rab27b	RAB27b, member RAS oncogene family	NM_001082553 /// NM_030554	0.988563	0.904507	2.58514	0.00192681	0	1	0	0	0	0	0	Yes
1417141_at	Igtp	interferon gamma induced GTPase	NM_018738	0.998985	0.992982	1.76139	0.0196194	0	1	0	0	0	0	0	No
1424547_at	Car10	carbonic anhydrase 10	NM_028296	1.00078	0.992272	2.33111	0.0133872	0	1	0	0	0	0	0	Yes
1419247_at	Rgs2	regulator of G-protein signaling 2	NM_009061	1.00244	0.983838	4.84871	7.01265e-05	0	1	0	0	0	0	0	No
1439825_at	Dtx3l	deltex 3-like (Drosophila)	NM_001013371	1.00388	0.947181	2.23064	0.00278447	0	1	0	0	0	0	0	No
1424775_at	Oas1a	2'-5' oligoadenylate synthetase 1A	NM_145211	1.01243	0.871005	1.75754	0.0147671	0	1	0	0	0	0	0	No
1439109_at	Ccdc68	coiled-coil domain containing 68	NM_201362	1.0133	0.859424	4.17973	3.30941e-05	0	1	0	0	0	0	0	Yes
1445519_at	Kcns3	potassium voltage-gated channel, delayed-rectifier, subfamily S, member 3	NM_173417	1.01595	0.877912	1.84506	0.015903	0	1	0	0	0	0	0	Yes
1457898_at	---	---	---	1.01683	0.880047	1.80508	0.00449398	0	1	0	0	0	0	0	No
1440681_at	Chrna7	cholinergic receptor, nicotinic, alpha polypeptide 7	NM_007390	1.01686	0.775966	4.41361	0.000363794	0	1	0	0	0	0	0	No
1455970_at	---	---	---	1.02036	0.73328	2.1606	0.00539747	0	1	0	0	0	0	0	No
1419248_at	Rgs2	regulator of G-protein signaling 2	NM_009061	1.03149	0.69391	5.55453	2.44698e-05	0	1	0	0	0	0	0	No
1438020_at	Hapln1	hyaluronan and proteoglycan link protein 1	NM_013500	1.03159	0.60679	1.89389	0.00301045	0	1	0	0	0	0	0	Yes
1422789_at	Aldh1a2	aldehyde dehydrogenase family 1, subfamily A2	NM_009022	1.03516	0.680548	2.14749	0.00049068	0	1	0	0	0	0	0	No
1455500_at	Rnf213	ring finger protein 213	NM_001040005 /// XM_001476651 /// XM_001477846	1.0354	0.647207	1.97485	0.00161588	0	1	0	0	0	0	0	No
1453196_a_at	Oasl2	2'-5' oligoadenylate synthetase-like 2	NM_011854	1.03543	0.687968	2.15629	0.0157622	0	1	0	0	0	0	0	No
1424857_a_at	Trim34	tripartite motif-containing 34	NM_030684	1.04348	0.683216	1.88216	0.012601	0	1	0	0	0	0	0	No
1435208_at	Dtx3l	deltex 3-like (Drosophila)	NM_001013371	1.04516	0.640935	2.06468	0.00434379	0	1	0	0	0	0	0	No
1422177_at	Il13ra2	interleukin 13 receptor, alpha 2	NM_008356	1.04712	0.516038	4.18818	0.00266036	0	1	0	0	0	0	0	No
1428102_at	Cpb1	carboxypeptidase B1 (tissue)	NM_029706	1.04762	0.557774	1.90582	0.0531111	0	1	0	0	0	0	0	No
1448380_at	Lgals3bp	lectin, galactoside-binding, soluble, 3 binding protein	NM_011150	1.05279	0.484884	2.36233	0.0025512	0	1	0	0	0	0	0	Yes
1425974_a_at	Trim25	tripartite motif-containing 25	NM_009546	1.05401	0.518787	3.21073	0.0155851	0	1	0	0	0	0	0	No
1428114_at	Slc14a1	solute carrier family 14 (urea transporter), member 1	NM_028122	1.05498	0.748768	2.19568	0.000551295	0	1	0	0	0	0	0	Yes
1420915_at	Stat1	signal transducer and activator of transcription 1	NM_009283	1.05831	0.375182	1.78046	0.0516073	0	1	0	0	0	0	0	Yes
1419879_s_at	Trim25	tripartite motif-containing 25	NM_009546	1.05875	0.564494	3.1476	0.0140439	0	1	0	0	0	0	0	No
1455923_at	Kctd8	potassium channel tetramerisation domain containing 8	NM_175519	1.06347	0.340993	2.84514	0.000151763	0	1	0	0	0	0	0	Yes
1447830_s_at	Rgs2	regulator of G-protein signaling 2	NM_009061	1.06527	0.57894	7.36079	1.88045e-05	0	1	0	0	0	0	0	No
1451944_a_at	Tnfsf11	tumor necrosis factor (ligand) superfamily, member 11	NM_011613	1.06688	0.450849	2.19272	0.0103695	0	1	0	0	0	0	0	Yes
1427233_at	Tshz1	teashirt zinc finger family member 1	NM_001081300	1.06877	0.474586	2.12812	0.000386242	0	1	0	0	0	0	0	Yes
1419845_at	Dlx1as	distal-less homeobox 1, antisense	NR_002854	1.07	0.374996	1.7766	0.00127037	0	1	0	0	0	0	0	No
1455050_at	E130203B14Rik	RIKEN cDNA E130203B14 gene	NM_178791	1.07796	0.346679	1.81316	0.0101439	0	1	0	0	0	0	0	No
1434249_s_at	Trim9	tripartite motif-containing 9	NM_001110202 /// NM_001110203 /// NM_053167	1.07939	0.293248	2.14423	0.0905654	0	1	0	0	0	0	0	No
1458341_x_at	---	---	---	1.08061	0.249271	1.86356	0.00466747	0	1	0	0	0	0	0	No
1443746_x_at	Dmp1	dentin matrix protein 1	NM_016779	1.08507	0.300948	3.12401	0.0664457	0	1	0	0	0	0	0	No
1419127_at	Npy	neuropeptide Y	NM_023456	1.09197	0.343982	1.88264	0.00604124	0	1	0	0	0	0	0	Yes
1436183_at	Zc3hav1	zinc finger CCCH type, antiviral 1	NM_028421 /// NM_028864	1.09332	0.641986	1.83495	0.0531556	0	1	0	0	0	0	0	No
1418084_at	Nrp1	neuropilin 1	NM_008737	1.09565	0.412852	1.82178	0.000886425	0	1	0	0	0	0	0	Yes
1428664_at	Vip	vasoactive intestinal polypeptide	NM_011702	1.09895	0.197905	1.82624	0.0695843	0	1	0	0	0	0	0	No
1416897_at	Parp9	poly (ADP-ribose) polymerase family, member 9	NM_030253	1.11272	0.116942	2.28421	0.00406716	0	1	0	0	0	0	0	No
1436399_s_at	Nrk	Nik related kinase	NM_013724	1.12138	0.112124	2.37776	0.000263189	0	1	0	0	0	0	0	No
1457446_at	Opcml	opioid binding protein/cell adhesion molecule-like	NM_177906	1.13312	0.333805	1.7875	0.00605896	0	1	0	0	0	0	0	Yes
1454757_s_at	Ifi27l1	interferon, alpha-inducible protein 27 like 1	NM_026790 /// NM_194066 /// NM_194067 /// NM_194068 /// NM_194069	1.13581	0.164625	1.99381	0.00107442	0	1	0	0	0	0	0	No
1450783_at	Ifit1	interferon-induced protein with tetratricopeptide repeats 1	NM_008331	1.13924	0.133943	2.71968	0.0858974	0	1	0	0	0	0	0	Yes
1418153_at	Lama1	laminin, alpha 1	NM_008480	1.15013	0.0889434	2.37528	0.00470553	0	1	0	0	0	0	0	Yes
1450079_at	Nrk	Nik related kinase	NM_013724	1.15457	0.192642	1.80469	0.00628016	0	1	0	0	0	0	0	No
1449500_at	Serpinb7	serine (or cysteine) peptidase inhibitor, clade B, member 7	NM_027548	1.16579	0.200838	1.90598	0.0133027	0	1	0	0	0	0	0	No
1448995_at	Pf4	platelet factor 4	NM_019932	1.16926	0.24785	2.03349	0.00111193	0	1	0	0	0	0	0	No
1450078_at	Nrk	Nik related kinase	NM_013724	1.17981	0.269623	1.84994	0.0154298	0	1	0	0	0	0	0	No
1449388_at	Thbs4	thrombospondin 4	NM_011582	1.1979	0.0635995	1.85871	0.00331642	0	1	0	0	0	0	0	No
1418191_at	LOC100048346 /// Usp18	similar to ubiquitin specific protease UBP43 /// ubiquitin specific peptidase 18	NM_011909 /// XM_001480051	1.24056	0.043573	6.49437	0.0129532	0	1	0	0	0	0	0	No
1421471_at	Npy1r	neuropeptide Y receptor Y1	NM_010934	1.27659	0.0106499	2.00327	0.000927416	0	1	0	0	0	0	0	Yes
1438540_at	Col25a1	collagen, type XXV, alpha 1	NM_029838 /// NM_198711	1.34125	0.0618587	2.18093	0.000349522	0	1	0	0	0	0	0	Yes
1420739_at	Cntn3	contactin 3	NM_008779	1.39284	0.0111519	1.87558	0.00405697	0	1	0	0	0	0	0	Yes
1438628_x_at	Cntn3	contactin 3	NM_008779	1.83882	0.00296991	2.09863	0.0101119	0	0	1	0	0	0	0	Yes
1416003_at	Cldn11	claudin 11	NM_008770	0.174731	9.34056e-06	0.920762	0.520204	0	0	0	1	0	0	0	Yes
1452388_at	Hspa1a	heat shock protein 1A	NM_010479	0.237278	0.174963	0.677546	0.00635968	0	0	0	1	0	0	0	No
1426867_at	Dmrt2	doublesex and mab-3 related transcription factor 2	NM_145831	0.244255	0.000417029	1.19091	0.110367	0	0	0	1	0	0	0	Yes
1427126_at	Hspa1b	heat shock protein 1B	NM_010478	0.266003	0.140162	0.923091	0.358011	0	0	0	1	0	0	0	No
1427127_x_at	Hspa1b	heat shock protein 1B	NM_010478	0.292511	0.175699	0.998317	0.985933	0	0	0	1	0	0	0	No
1452318_a_at	Hspa1b	heat shock protein 1B	NM_010478	0.304932	0.17701	0.918053	0.286265	0	0	0	1	0	0	0	No
1419345_at	Pth	parathyroid hormone	NM_020623	0.326293	0.189921	1.00857	0.914396	0	0	0	1	0	0	0	No
1431397_at	3110099E03Rik /// LOC100043232	RIKEN cDNA 3110099E03 gene /// hypothetical protein LOC100043232	XM_001479789 /// XM_001480242	0.342618	9.95104e-05	0.964749	0.641836	0	0	0	1	0	0	0	No
1444734_at	A330001L22Rik	RIKEN cDNA A330001L22 gene	---	0.394555	0.00243789	1.67577	0.00195939	0	0	0	1	0	0	0	No
1433532_a_at	Mbp	myelin basic protein	NM_001025245 /// NM_001025251 /// NM_001025254 /// NM_001025255 /// NM_001025256	0.407751	0.00099719	0.707033	0.0479491	0	0	0	1	0	0	0	Yes
1422164_at	Pou3f4	POU domain, class 3, transcription factor 4	NM_008901	0.409449	0.00488925	0.816548	0.102953	0	0	0	1	0	0	0	Yes
1422165_at	Pou3f4	POU domain, class 3, transcription factor 4	NM_008901	0.410045	2.62666e-05	0.839819	0.0615295	0	0	0	1	0	0	0	Yes
1420565_at	Hoxa1	homeo box A1	NM_010449	0.423562	6.22614e-05	0.772413	0.0874728	0	0	0	1	0	0	0	Yes
1459691_at	---	---	---	0.442625	0.00586958	1.1842	0.495919	0	0	0	1	0	0	0	No
1446176_at	---	---	---	0.452256	0.133798	1.10078	0.51353	0	0	0	1	0	0	0	No
1456685_at	Nsg2	neuron specific gene family member 2	NM_008741	0.461929	0.000192589	1.16904	0.115421	0	0	0	1	0	0	0	Yes
1431109_at	Prr16	proline rich 16	NM_001081224	0.461957	0.00902768	0.852611	0.231557	0	0	0	1	0	0	0	Yes
1431569_a_at	Lypd1	Ly6/Plaur domain containing 1	NM_145100	0.463437	0.000246639	0.950178	0.592606	0	0	0	1	0	0	0	Yes
1427168_a_at	Col14a1	collagen, type XIV, alpha 1	NM_181277	0.473886	0.00110888	1.09978	0.5318	0	0	0	1	0	0	0	Yes
1456229_at	Hoxb3	homeo box B3	NM_001079869 /// NM_010458	0.475181	0.00913675	1.01758	0.828658	0	0	0	1	0	0	0	Yes
1417803_at	1110032A04Rik	RIKEN cDNA 1110032A04 gene	NM_001164210 /// NM_133675	0.476318	0.00877866	1.43725	0.0310541	0	0	0	1	0	0	0	Yes
1457373_at	---	---	---	0.47855	0.00133804	0.931017	0.422176	0	0	0	1	0	0	0	No
1445638_at	---	---	---	0.47929	0.0185939	0.999217	0.995816	0	0	0	1	0	0	0	No
1417336_a_at	Sytl4	synaptotagmin-like 4	NM_013757	0.479537	0.000114412	0.898472	0.391106	0	0	0	1	0	0	0	No
1448136_at	Enpp2	ectonucleotide pyrophosphatase/phosphodiesterase 2	NM_001136077 /// NM_015744	0.48022	0.000216662	0.837418	0.0577957	0	0	0	1	0	0	0	Yes
1418376_at	Fgf15	fibroblast growth factor 15	NM_008003	0.492556	0.000827634	0.950603	0.609882	0	0	0	1	0	0	0	No
1423281_at	Stmn2	stathmin-like 2	NM_025285	0.49387	0.0257673	1.74676	0.0581869	0	0	0	1	0	0	0	Yes
1460044_at	Onecut2	one cut domain, family member 2	NM_194268	0.49455	0.000493302	0.852204	0.0888813	0	0	0	1	0	0	0	No
1426413_at	Neurod1	neurogenic differentiation 1	NM_010894	0.496631	0.0125072	1.24839	0.235226	0	0	0	1	0	0	0	Yes
1444104_at	---	---	---	0.502413	0.00174593	0.969223	0.702561	0	0	0	1	0	0	0	No
1420872_at	Gucy1b3	guanylate cyclase 1, soluble, beta 3	NM_001161796 /// NM_017469	0.503381	0.000339656	0.937493	0.382029	0	0	0	1	0	0	0	Yes
1428089_at	Slitrk1	SLIT and NTRK-like family, member 1	NM_199065	0.504222	0.000252977	1.00571	0.936018	0	0	0	1	0	0	0	Yes
1439915_at	---	---	---	0.507316	0.00364923	1.29499	0.0725165	0	0	0	1	0	0	0	No
1443926_at	---	---	---	0.510001	0.0132826	1.58362	0.00903889	0	0	0	1	0	0	0	No
1418028_at	Dct	dopachrome tautomerase	NM_010024	0.511151	0.000181026	1.23826	0.142807	0	0	0	1	0	0	0	Yes
1460038_at	LOC100045707 /// Pou3f1	similar to long overlapping ORF; NH2 terminus uncertain /// POU domain, class 3,	NM_011141 /// XR_031913	0.517982	0.00105044	1.08109	0.302182	0	0	0	1	0	0	0	No
1444543_at	---	---	---	0.51879	0.00182768	1.49477	0.0041327	0	0	0	1	0	0	0	No
1451236_at	Rerg	RAS-like, estrogen-regulated, growth-inhibitor	NM_001164212 /// NM_001164214 /// NM_181988	0.522852	0.00283437	1.32782	0.0128596	0	0	0	1	0	0	0	Yes
1435438_at	Sox8	SRY-box containing gene 8	NM_011447	0.523104	0.00129666	1.14285	0.167472	0	0	0	1	0	0	0	No
1419672_at	Spock1	sparc/osteonectin, cwcv and kazal-like domains proteoglycan 1	NM_009262	0.52478	0.00117665	0.898375	0.353534	0	0	0	1	0	0	0	Yes
1436888_at	Nhlh2	nescient helix loop helix 2	NM_178777	0.529653	0.0561515	0.969344	0.802374	0	0	0	1	0	0	0	Yes
1457358_at	---	---	---	0.531458	0.0137301	1.71652	0.00142516	0	0	0	1	0	0	0	No
1450680_at	Rag1	recombination activating gene 1	NM_009019	0.534626	0.00575687	0.979335	0.808124	0	0	0	1	0	0	0	Yes
1439732_at	---	---	---	0.534987	0.000119238	0.963967	0.738469	0	0	0	1	0	0	0	No
1437347_at	Ednrb	endothelin receptor type B	NM_001136061 /// NM_007904	0.539651	0.00335404	0.946858	0.747534	0	0	0	1	0	0	0	No
1448601_s_at	Msx1	homeobox, msh-like 1	NM_010835	0.539694	0.000153886	1.15525	0.0974067	0	0	0	1	0	0	0	Yes
1417262_at	Ptgs2	prostaglandin-endoperoxide synthase 2	NM_011198	0.541657	0.00156512	0.995218	0.979381	0	0	0	1	0	0	0	Yes
1460515_at	8430419K02Rik	RIKEN cDNA 8430419K02 gene	---	0.542442	0.211154	1.14873	0.105236	0	0	0	1	0	0	0	No
1426412_at	Neurod1	neurogenic differentiation 1	NM_010894	0.542607	0.0306484	0.741015	0.0146404	0	0	0	1	0	0	0	Yes
1456741_s_at	Gpm6a	glycoprotein m6a	NM_153581	0.545794	0.00323935	0.91502	0.317533	0	0	0	1	0	0	0	No
1453152_at	Mamdc2	MAM domain containing 2	NM_174857	0.548432	0.000160571	1.01022	0.897097	0	0	0	1	0	0	0	Yes
1450883_a_at	Cd36	CD36 antigen	NM_001159555 /// NM_001159556 /// NM_001159557 /// NM_001159558 /// NM_007643	0.550321	0.0122245	1.05044	0.797304	0	0	0	1	0	0	0	Yes
1433977_at	Hs3st3b1	heparan sulfate (glucosamine) 3-O-sulfotransferase 3B1	NM_018805	0.550769	0.00202595	1.04988	0.55707	0	0	0	1	0	0	0	Yes
1442884_at	Hgf	hepatocyte growth factor	NM_010427	0.55247	0.00284305	0.589997	0.00768306	0	0	0	1	0	0	0	Yes
1436287_at	Gm10664	predicted gene 10664	---	0.553536	0.00253165	0.897	0.443404	0	0	0	1	0	0	0	No
1451983_at	Irx1	Iroquois related homeobox 1 (Drosophila)	NM_010573	0.556213	0.00185284	1.50904	0.0167307	0	0	0	1	0	0	0	Yes
1417012_at	Sdc2	syndecan 2	NM_008304	0.558761	0.000230971	0.900532	0.19797	0	0	0	1	0	0	0	Yes
1420573_at	Hoxd1	homeo box D1	NM_010467	0.567259	0.00881419	1.32057	0.0176794	0	0	0	1	0	0	0	Yes
1459301_at	---	---	---	0.567534	0.0422283	1.2437	0.137746	0	0	0	1	0	0	0	No
1436987_at	Ism1	isthmin 1 homolog (zebrafish)	NM_001126490 /// XM_001480745 /// XM_283765	0.567834	0.000334669	1.0608	0.513792	0	0	0	1	0	0	0	Yes
1447861_x_at	Meis2	Meis homeobox 2	NM_001136072 /// NM_001159567 /// NM_001159568 /// NM_001159569 /// NM_001159570	0.567931	0.000887596	1.4257	0.0108828	0	0	0	1	0	0	0	Yes
1430791_at	6330415B21Rik	RIKEN cDNA 6330415B21 gene	---	0.569068	0.0632708	0.72038	0.027004	0	0	0	1	0	0	0	No
1440091_at	Meis2	Meis homeobox 2	NM_001136072 /// NM_001159567 /// NM_001159568 /// NM_001159569 /// NM_001159570	0.569226	0.000288327	1.36086	0.0104022	0	0	0	1	0	0	0	Yes
1436755_at	Itih5	inter-alpha (globulin) inhibitor H5	NM_172471	1.78264	0.000856831	0.89978	0.228925	0	0	0	0	1	0	0	No
1422247_a_at	Uty	ubiquitously transcribed tetratricopeptide repeat gene, Y chromosome	NM_009484	1.78276	0.344863	0.925439	0.524489	0	0	0	0	1	0	0	No
1423342_at	Barx1	BarH-like homeobox 1	NM_007526	1.80425	0.00065644	0.795335	0.0334132	0	0	0	0	1	0	0	Yes
1442025_a_at	---	---	---	1.80794	0.0021921	0.866208	0.176724	0	0	0	0	1	0	0	No
1455893_at	Rspo2	R-spondin 2 homolog (Xenopus laevis)	NM_172815	1.85738	0.0003533	0.927681	0.438526	0	0	0	0	1	0	0	Yes
1433959_at	Zmat4	zinc finger, matrin type 4	NM_177086	1.86884	0.000393033	1.30403	0.0170923	0	0	0	0	1	0	0	No
1440657_at	---	---	---	1.9105	0.000122501	1.31307	0.0207535	0	0	0	0	1	0	0	No
1457894_at	Mettl11b	Methyltransferase like 11B	NM_001143956 /// XM_001000586 /// XM_136356	1.92983	0.010699	0.870647	0.124405	0	0	0	0	1	0	0	Yes
1440081_at	Cep192	Centrosomal protein 192	NM_027556 /// XM_001000602 /// XM_619551 /// XM_984472	1.9439	0.165001	0.996938	0.97642	0	0	0	0	1	0	0	Yes
1427679_at	Lats1	large tumor suppressor	NM_010690 /// XM_618738 /// XM_906240	1.99621	0.150164	1.0363	0.676157	0	0	0	0	1	0	0	No
1429159_at	Itih5	inter-alpha (globulin) inhibitor H5	NM_172471	2.05448	0.000254874	0.843003	0.0656472	0	0	0	0	1	0	0	No
1456521_at	---	---	---	2.08875	0.000366732	0.693585	0.0761966	0	0	0	0	1	0	0	No
1425094_a_at	Lhx6	LIM homeobox protein 6	NM_001083125 /// NM_001083126 /// NM_001083127 /// NM_008500	2.20038	0.000655735	0.786593	0.0929023	0	0	0	0	1	0	0	Yes
1457582_at	Uty	Ubiquitously transcribed tetratricopeptide repeat gene, Y chromosome	NM_009484	2.30665	0.363122	1.06323	0.414448	0	0	0	0	1	0	0	No
1434083_a_at	Elmod1	ELMO domain containing 1	NM_177769	2.42295	0.000195566	0.904643	0.246593	0	0	0	0	1	0	0	No
1438586_at	Tbx22	T-box 22	NM_145224 /// NM_181319	2.45357	2.42708e-05	0.669606	0.00500376	0	0	0	0	1	0	0	No
1457945_at	---	---	---	2.51079	0.331301	1.24329	0.0726	0	0	0	0	1	0	0	No
1426439_at	Ddx3y	DEAD (Asp-Glu-Ala-Asp) box polypeptide 3, Y-linked	NM_012008	2.74644	0.29209	1.0089	0.921421	0	0	0	0	1	0	0	No
1438884_at	Shisa3	shisa homolog 3 (Xenopus laevis)	NM_001033415	3.03775	0.000244846	0.621067	0.0290835	0	0	0	0	1	0	0	No
1460000_at	Shisa3	shisa homolog 3 (Xenopus laevis)	NM_001033415	3.14957	4.86488e-05	0.728462	0.0771351	0	0	0	0	1	0	0	No
1452077_at	Ddx3y	DEAD (Asp-Glu-Ala-Asp) box polypeptide 3, Y-linked	NM_012008	3.56247	0.282692	0.817672	0.183929	0	0	0	0	1	0	0	No
1426598_at	Uty	ubiquitously transcribed tetratricopeptide repeat gene, Y chromosome	NM_009484	3.66531	0.283079	1.1482	0.10355	0	0	0	0	1	0	0	No
1455498_at	Gpr50	G-protein-coupled receptor 50	NM_010340	4.00718	0.00175484	0.850289	0.240895	0	0	0	0	1	0	0	No
1424903_at	Kdm5d	lysine (K)-specific demethylase 5D	NM_011419	4.65673	0.263347	0.920832	0.314681	0	0	0	0	1	0	0	No
1420337_at	Gbx2	gastrulation brain homeobox 2	NM_010262	4.73426	0.000147274	1.20403	0.0711665	0	0	0	0	1	0	0	Yes
1417210_at	Eif2s3y	eukaryotic translation initiation factor 2, subunit 3, structural gene Y-linked	NM_012011	5.04102	0.246379	1.00775	0.915933	0	0	0	0	1	0	0	No
1419514_at	Pitx1	paired-like homeodomain transcription factor 1	NM_011097	5.21347	5.54857e-05	0.930427	0.367756	0	0	0	0	1	0	0	No
1449488_at	Pitx1	paired-like homeodomain transcription factor 1	NM_011097	5.34375	3.63834e-05	0.906334	0.249384	0	0	0	0	1	0	0	No
1426438_at	Ddx3y	DEAD (Asp-Glu-Ala-Asp) box polypeptide 3, Y-linked	NM_012008	6.37726	0.262686	1.03379	0.640285	0	0	0	0	1	0	0	No
1415832_at	Agtr2	angiotensin II receptor, type 2	NM_007429	0.362116	0.00309902	0.487429	0.023408	0	0	0	0	0	1	0	Yes
1449152_at	Cdkn2b	cyclin-dependent kinase inhibitor 2B (p15, inhibits CDK4)	NM_007670	0.367462	0.00216303	0.464424	0.000380513	0	0	0	0	0	1	0	Yes
1433600_at	Adra2a	adrenergic receptor, alpha 2a	NM_007417	0.547206	0.00123902	0.442784	0.0176026	0	0	0	0	0	1	0	Yes
1447825_x_at	Pcdh8	protocadherin 8	NM_001042726 /// NM_021543	0.59524	0.002534	0.56205	0.0189011	0	0	0	0	0	0	1	No
1456130_at	LOC553091	hypothetical LOC553091	---	0.627169	0.000439171	0.412774	0.000242898	0	0	0	0	0	0	1	No
1449350_at	Osr1	odd-skipped related 1 (Drosophila)	NM_011859	0.643455	0.028745	0.423826	0.00858923	0	0	0	0	0	0	1	Yes
1443017_at	Cpeb2	cytoplasmic polyadenylation element binding protein 2	NM_175937	0.650424	0.151012	0.553051	0.00210516	0	0	0	0	0	0	1	Yes
1418304_at	Pcdh21	protocadherin 21	NM_130878	0.668166	0.137031	0.501331	0.000837585	0	0	0	0	0	0	1	No
1436870_s_at	Afap1l2	actin filament associated protein 1-like 2	NM_146102	0.684723	0.030303	0.400593	0.0023933	0	0	0	0	0	0	1	No
1456656_at	Lin7a	lin-7 homolog A (C. elegans)	NM_001033223 /// NM_001039354	0.704274	0.0431212	0.541957	0.0491747	0	0	0	0	0	0	1	Yes
1454691_at	Nrxn1	neurexin I	NM_020252 /// NM_177284	0.704832	0.0247576	0.543134	0.0331514	0	0	0	0	0	0	1	Yes
1459804_at	Crebbp	CREB binding protein	NM_001025432	0.705603	0.183346	0.560117	0.0727348	0	0	0	0	0	0	1	No
1436889_at	Gabra1	gamma-aminobutyric acid (GABA) A receptor, subunit alpha 1	NM_010250	0.71555	0.0698239	0.433269	0.00369352	0	0	0	0	0	0	1	No
1429685_at	Gabrb2	gamma-aminobutyric acid (GABA) A receptor, subunit beta 2	NM_008070	0.715692	0.00602362	0.453293	0.00356848	0	0	0	0	0	0	1	No
1424007_at	Gdf10	growth differentiation factor 10	NM_145741	0.73188	0.10296	0.319671	0.0375379	0	0	0	0	0	0	1	Yes
1439757_s_at	Epha4	Eph receptor A4	NM_007936	0.740269	0.310119	0.471283	0.00548134	0	0	0	0	0	0	1	Yes
1438718_at	Fgf9	fibroblast growth factor 9	NM_013518	0.743026	0.00958757	0.514874	0.00813257	0	0	0	0	0	0	1	Yes
1436905_x_at	Laptm5	lysosomal-associated protein transmembrane 5	NM_010686	0.755079	0.0913115	0.411041	0.00139334	0	0	0	0	0	0	1	Yes
1455900_x_at	Tgm2	transglutaminase 2, C polypeptide	NM_009373	0.763302	0.199938	0.536667	0.0174125	0	0	0	0	0	0	1	No
1427633_a_at	Pappa	pregnancy-associated plasma protein A	NM_021362	0.763316	0.0473372	0.440145	0.00180452	0	0	0	0	0	0	1	Yes
1438186_at	---	---	---	0.77021	0.0254224	0.402716	0.0132226	0	0	0	0	0	0	1	No
1449434_at	Car3	carbonic anhydrase 3	NM_007606	0.77605	0.0464122	0.523848	0.0682658	0	0	0	0	0	0	1	No
1422864_at	Runx1	runt related transcription factor 1	NM_001111021 /// NM_001111022 /// NM_001111023 /// NM_009821	0.7802	0.0169308	0.488041	0.00561844	0	0	0	0	0	0	1	Yes
1418486_at	Vnn1	vanin 1	NM_011704	0.781895	0.0834102	0.43211	0.000846242	0	0	0	0	0	0	1	No
1435146_s_at	Cadm2	cell adhesion molecule 2	NM_001145977 /// NM_178721	0.782262	0.0179376	0.452655	0.0200117	0	0	0	0	0	0	1	Yes
1441847_at	---	---	---	0.790908	0.432805	0.56552	0.0133283	0	0	0	0	0	0	1	No
1447504_at	---	---	---	0.793234	0.103494	0.563972	0.00968714	0	0	0	0	0	0	1	No
1423547_at	Lyz2	lysozyme 2	NM_017372	0.797231	0.0299035	0.299043	0.000876196	0	0	0	0	0	0	1	No
1436996_x_at	Lyz1	lysozyme 1	NM_013590	0.79862	0.0833156	0.250191	0.00131068	0	0	0	0	0	0	1	No
1421027_a_at	Mef2c	myocyte enhancer factor 2C	NM_025282	0.799706	0.167757	0.555568	0.0314881	0	0	0	0	0	0	1	Yes
1442082_at	C3ar1	complement component 3a receptor 1	NM_009779	0.799807	0.154818	0.401953	0.000193115	0	0	0	0	0	0	1	No
1427510_at	Gnai1	guanine nucleotide binding protein (G protein), alpha inhibiting 1	NM_010305	0.800675	0.0376985	0.516702	0.000805376	0	0	0	0	0	0	1	Yes
1427053_at	Abi3bp	ABI gene family, member 3 (NESH) binding protein	NM_001014399 /// NM_001014422 /// NM_001014423 /// NM_001014424 /// NM_178790	0.80658	0.0229219	0.534229	0.0423101	0	0	0	0	0	0	1	No
1428384_at	D4Bwg0951e	DNA segment, Chr 4, Brigham & Women's Genetics 0951 expressed	NM_026821	0.807505	0.091395	0.462224	0.000692895	0	0	0	0	0	0	1	Yes
1437277_x_at	Tgm2	transglutaminase 2, C polypeptide	NM_009373	0.809929	0.331127	0.53036	0.0186957	0	0	0	0	0	0	1	No
1418678_at	Has2	hyaluronan synthase 2	NM_008216	0.810821	0.183299	0.466612	0.00649217	0	0	0	0	0	0	1	Yes
1419149_at	Serpine1	serine (or cysteine) peptidase inhibitor, clade E, member 1	NM_008871	0.821185	0.137251	0.564623	0.00134361	0	0	0	0	0	0	1	No
1452631_at	Rufy2	RUN and FYVE domain-containing 2	NM_027425	0.822596	0.298109	0.459644	0.00375872	0	0	0	0	0	0	1	No
1460336_at	Ppargc1a	peroxisome proliferative activated receptor, gamma, coactivator 1 alpha	NM_008904 /// NR_027710	0.831223	0.50567	0.437306	0.0326733	0	0	0	0	0	0	1	Yes
1428295_at	Synpo2l	synaptopodin 2-like	NM_175132	0.831789	0.0729002	0.566195	0.0855086	0	0	0	0	0	0	1	No
1427054_s_at	Abi3bp	ABI gene family, member 3 (NESH) binding protein	NM_001014399 /// NM_001014422 /// NM_001014423 /// NM_001014424 /// NM_178790	0.834076	0.0253805	0.549587	0.0171538	0	0	0	0	0	0	1	No
1430996_at	Etnk1	ethanolamine kinase 1	NM_029250 /// XM_908334 /// XM_979562	0.841058	0.212026	0.535272	0.000784659	0	0	0	0	0	0	1	Yes
1426852_x_at	Nov	nephroblastoma overexpressed gene	NM_010930	0.850787	0.100298	0.240808	6.52805e-05	0	0	0	0	0	0	1	Yes
1419665_a_at	Nupr1	nuclear protein 1	NM_019738	0.857027	0.0905771	0.531794	0.0124551	0	0	0	0	0	0	1	No
1419437_at	Sim2	single-minded homolog 2 (Drosophila)	NM_011377	0.858844	0.136448	0.560299	0.0626685	0	0	0	0	0	0	1	Yes
1439426_x_at	Lyz1	lysozyme 1	NM_013590	0.858987	0.170595	0.271956	0.00195713	0	0	0	0	0	0	1	No
1450792_at	Tyrobp	TYRO protein tyrosine kinase binding protein	NM_011662	0.861001	0.140125	0.389144	0.000576836	0	0	0	0	0	0	1	No
1439450_x_at	A230046K03Rik	RIKEN cDNA A230046K03 gene	NM_001033375	0.878719	0.425316	0.455289	0.000882814	0	0	0	0	0	0	1	No
1456395_at	Ppargc1a	peroxisome proliferative activated receptor, gamma, coactivator 1 alpha	NM_008904 /// NR_027710	0.880792	0.495075	0.561604	0.0264833	0	0	0	0	0	0	1	Yes
1434572_at	Hdac9	histone deacetylase 9	NM_024124	0.881471	0.18318	0.544514	0.00212413	0	0	0	0	0	0	1	Yes
1419524_at	Tph1	tryptophan hydroxylase 1	NM_001136084 /// NM_009414	0.886918	0.0982126	0.357966	0.00412738	0	0	0	0	0	0	1	No
1436311_at	Gemin5	gem (nuclear organelle) associated protein 5	NM_172558	0.887629	0.572822	0.539502	0.00905082	0	0	0	0	0	0	1	No
1426560_a_at	Npnt	nephronectin	NM_001029836 /// NM_033525	0.896069	0.285506	0.548799	0.00310588	0	0	0	0	0	0	1	No
1448591_at	Ctss	cathepsin S	NM_021281	0.899018	0.287684	0.327194	0.0423063	0	0	0	0	0	0	1	No
1449169_at	Has2	hyaluronan synthase 2	NM_008216	0.900894	0.19965	0.475091	0.00299955	0	0	0	0	0	0	1	Yes
1434583_at	Tmem26	transmembrane protein 26	NM_177794	0.901087	0.162744	0.535471	0.0116913	0	0	0	0	0	0	1	Yes
1422217_a_at	Cyp1a1	cytochrome P450, family 1, subfamily a, polypeptide 1	NM_001136059 /// NM_009992	0.901961	0.144379	0.336429	0.000919192	0	0	0	0	0	0	1	No
1456088_at	Xiap	X-linked inhibitor of apoptosis	NM_009688	0.905475	0.550445	0.528009	0.0535055	0	0	0	0	0	0	1	No
1452470_at	Cep350	centrosomal protein 350	NM_001039184 /// XM_129509 /// XM_916986	0.905912	0.609544	0.454016	0.043697	0	0	0	0	0	0	1	Yes
1444436_at	9630030I15Rik /// Hsf2	RIKEN cDNA 9630030I15 gene /// heat shock factor 2	NM_008297	0.907321	0.588768	0.515477	0.000664519	0	0	0	0	0	0	1	No
1426851_a_at	Nov	nephroblastoma overexpressed gene	NM_010930	0.907334	0.457743	0.24169	3.80166e-05	0	0	0	0	0	0	1	Yes
1437104_at	Arfgef1	ADP-ribosylation factor guanine nucleotide-exchange factor 1(brefeldin A-inhibit	NM_001102430 /// XM_001473166 /// XM_975420	0.907367	0.351132	0.48262	0.0126893	0	0	0	0	0	0	1	No
1433434_at	AW551984	expressed sequence AW551984	NM_178737	0.910023	0.270579	0.56768	0.00267492	0	0	0	0	0	0	1	No
1455016_at	Prpf38b	PRP38 pre-mRNA processing factor 38 (yeast) domain containing B	NM_025845	0.911035	0.71536	0.536692	0.114296	0	0	0	0	0	0	1	No
1435493_at	Dsp	desmoplakin	NM_023842 /// XM_001481272 /// XM_621314 /// XM_896350	0.912797	0.26136	0.54584	0.02232	0	0	0	0	0	0	1	No
1434052_at	AI593442	expressed sequence AI593442	NM_177907 /// NM_178906	0.913535	0.392073	0.490079	0.0154456	0	0	0	0	0	0	1	Yes
1417929_at	Slc7a8	solute carrier family 7 (cationic amino acid transporter, y+ system), member 8	NM_016972	0.915205	0.252965	0.429667	0.000349257	0	0	0	0	0	0	1	Yes
1437719_x_at	A230046K03Rik	RIKEN cDNA A230046K03 gene	NM_001033375	0.916498	0.528141	0.458764	0.000519194	0	0	0	0	0	0	1	No
1452106_at	Npnt	nephronectin	NM_001029836 /// NM_033525	0.917769	0.53977	0.520715	0.00226961	0	0	0	0	0	0	1	No
1459552_at	---	---	---	0.921009	0.331422	0.554508	0.00206895	0	0	0	0	0	0	1	No
1450377_at	LOC640441 /// Thbs1	similar to thrombospondin 1 /// thrombospondin 1	NM_011580 /// XM_917391	0.926662	0.528117	0.486088	0.00432282	0	0	0	0	0	0	1	No
1431035_at	Daam1	dishevelled associated activator of morphogenesis 1	NM_026102 /// NM_172464	0.934082	0.49867	0.524787	0.0387341	0	0	0	0	0	0	1	Yes
1422150_at	Hmx3	H6 homeo box 3	NM_008257	0.934603	0.428216	0.527506	0.00188666	0	0	0	0	0	0	1	No
1442340_x_at	Cyr61	cysteine rich protein 61	NM_010516	0.936078	0.463921	0.539352	0.0107654	0	0	0	0	0	0	1	Yes
1426168_a_at	A130082M07Rik /// Tcra	RIKEN cDNA A130082M07 gene /// T-cell receptor alpha chain	XM_001471582	0.939229	0.561647	0.457485	0.0006416	0	0	0	0	0	0	1	No
1457823_at	Cyr61	cysteine rich protein 61	NM_010516	0.940003	0.532935	0.508408	0.0118925	0	0	0	0	0	0	1	Yes
1456335_at	Gm106	predicted gene 106	NM_001033288	0.943591	0.541827	0.549671	0.00099305	0	0	0	0	0	0	1	Yes
1428547_at	Nt5e	5' nucleotidase, ecto	NM_011851	0.945085	0.52908	0.558442	0.0799378	0	0	0	0	0	0	1	Yes
1427037_at	Eif4g1	eukaryotic translation initiation factor 4, gamma 1	NM_001005331 /// NM_145941	0.946062	0.779315	0.561026	0.00806903	0	0	0	0	0	0	1	No
1427319_at	A230046K03Rik	RIKEN cDNA A230046K03 gene	NM_001033375	0.946695	0.658459	0.560068	0.00160227	0	0	0	0	0	0	1	No
1436920_at	Pcdh17	protocadherin 17	NM_001013753	0.948044	0.428181	0.430409	0.000510311	0	0	0	0	0	0	1	Yes
1448617_at	Cd53	CD53 antigen	NM_007651	0.949584	0.443396	0.539078	0.019157	0	0	0	0	0	0	1	No
1432205_a_at	C130038G02Rik	RIKEN cDNA C130038G02 gene	NM_029920	0.949833	0.659981	0.565471	0.00128627	0	0	0	0	0	0	1	No
1426113_x_at	A130082M07Rik /// Tcra	RIKEN cDNA A130082M07 gene /// T-cell receptor alpha chain	XM_001471582	0.950661	0.481819	0.562539	0.0178969	0	0	0	0	0	0	1	No
1427076_at	Mpeg1	macrophage expressed gene 1	NM_010821	0.951282	0.4494	0.39061	0.000312061	0	0	0	0	0	0	1	No
1435265_at	---	---	---	0.95222	0.497469	0.556485	0.00157638	0	0	0	0	0	0	1	No
1426541_a_at	Endod1	endonuclease domain containing 1	NM_028013	0.952734	0.461992	0.565955	0.0233696	0	0	0	0	0	0	1	Yes
1438030_at	Rasgrp3	RAS, guanyl releasing protein 3	NM_207246	0.953837	0.740589	0.50093	0.00164307	0	0	0	0	0	0	1	Yes
1437726_x_at	C1qb	complement component 1, q subcomponent, beta polypeptide	NM_009777	0.954594	0.499598	0.542594	0.000819426	0	0	0	0	0	0	1	Yes
1430971_a_at	Aqr	aquarius	NM_009702	0.955822	0.703306	0.461694	0.029144	0	0	0	0	0	0	1	No
1456863_at	Epha4	Eph receptor A4	NM_007936	0.95764	0.860716	0.40245	0.000588023	0	0	0	0	0	0	1	Yes
1455150_at	Hecw2	HECT, C2 and WW domain containing E3 ubiquitin protein ligase 2	NM_001001883 /// NM_172655	0.958126	0.654947	0.547429	0.0330704	0	0	0	0	0	0	1	Yes
1439555_at	Rlf	rearranged L-myc fusion sequence	NM_001081013	0.95821	0.829663	0.563646	0.0408182	0	0	0	0	0	0	1	Yes
1438798_at	4931406P16Rik	RIKEN cDNA 4931406P16 gene	NM_172741	0.959965	0.683527	0.537324	0.00105059	0	0	0	0	0	0	1	Yes
1448265_x_at	Mpzl2	myelin protein zero-like 2	NM_007962	0.960213	0.556969	0.548058	0.00586706	0	0	0	0	0	0	1	No
1427456_at	Wdfy3	WD repeat and FYVE domain containing 3	NM_172882	0.962998	0.835984	0.561927	0.011477	0	0	0	0	0	0	1	Yes
1422861_s_at	Pdlim5	PDZ and LIM domain 5	NM_019808 /// NM_019809 /// NM_022554	0.963729	0.751046	0.483678	0.00911878	0	0	0	0	0	0	1	Yes
1448716_at	Hba-x	hemoglobin X, alpha-like embryonic chain in Hba complex	NM_010405	0.970066	0.734589	0.559424	0.255315	0	0	0	0	0	0	1	Yes
1452436_at	Loxl2	lysyl oxidase-like 2	NM_033325 /// XM_001477940 /// XM_985073	0.970796	0.630814	0.567867	0.0171853	0	0	0	0	0	0	1	No
1420394_s_at	Gp49a /// Lilrb4	glycoprotein 49 A /// leukocyte immunoglobulin-like receptor, subfamily B, membe	NM_008147 /// NM_013532	0.97508	0.837794	0.401103	0.000382108	0	0	0	0	0	0	1	No
1430136_at	Grm3	glutamate receptor, metabotropic 3	NM_181850	0.976067	0.782016	0.524209	0.0717415	0	0	0	0	0	0	1	Yes
1436823_x_at	Hbb-y	hemoglobin Y, beta-like embryonic chain	NM_008221	0.976126	0.710372	0.459781	0.17277	0	0	0	0	0	0	1	No
1436240_at	B230214O09Rik	RIKEN cDNA B230214O09 gene	---	0.97651	0.775477	0.399732	0.0002901	0	0	0	0	0	0	1	No
1440248_at	Casc4	cancer susceptibility candidate 4	NM_177054 /// NM_199038	0.976821	0.716923	0.541916	0.0420306	0	0	0	0	0	0	1	Yes
1444512_at	Arhgap29	Rho GTPase activating protein 29	NM_172525	0.977117	0.872651	0.394415	0.0180189	0	0	0	0	0	0	1	Yes
1448303_at	Gpnmb	glycoprotein (transmembrane) nmb	NM_053110	0.978737	0.764845	0.436871	0.0015511	0	0	0	0	0	0	1	No
1450736_a_at	Hbb-bh1	hemoglobin Z, beta-like embryonic chain	NM_008219	0.978932	0.776606	0.425388	0.187141	0	0	0	0	0	0	1	No
1438441_at	Id4	Inhibitor of DNA binding 4	NM_031166	0.978986	0.778237	0.562128	0.00191539	0	0	0	0	0	0	1	Yes
1417714_x_at	Hba-a1 /// Hba-a2	hemoglobin alpha, adult chain 1 /// hemoglobin alpha, adult chain 2	NM_001083955 /// NM_008218	0.983057	0.893139	0.442939	0.149038	0	0	0	0	0	0	1	No
1453070_at	Pcdh17	protocadherin 17	NM_001013753	0.985626	0.846116	0.514041	0.000838084	0	0	0	0	0	0	1	Yes
1450621_a_at	Hbb-y	hemoglobin Y, beta-like embryonic chain	NM_008221	0.987107	0.864429	0.447868	0.180934	0	0	0	0	0	0	1	No
1438031_at	Rasgrp3	RAS, guanyl releasing protein 3	NM_207246	0.987363	0.869829	0.528969	0.000867311	0	0	0	0	0	0	1	Yes
1440282_at	LOC100046693 /// Tulp4	similar to mKIAA1397 protein /// tubby like protein 4	NM_001033529 /// NM_001103181 /// NM_054040 /// XM_001476640	0.987776	0.922665	0.41385	0.00809479	0	0	0	0	0	0	1	No
1426808_at	Lgals3	lectin, galactose binding, soluble 3	NM_001145953 /// NM_010705	0.987851	0.875047	0.27298	0.00108813	0	0	0	0	0	0	1	No
1457429_s_at	Gm106	predicted gene 106	NM_001033288	0.989762	0.904652	0.543467	0.00211881	0	0	0	0	0	0	1	Yes
1420796_at	Ahrr	aryl-hydrocarbon receptor repressor	NM_009644	0.990303	0.872855	0.428419	0.000598767	0	0	0	0	0	0	1	No
1435494_s_at	Dsp	desmoplakin	NM_023842 /// XM_001481272 /// XM_621314 /// XM_896350	0.991094	0.881851	0.536409	0.0337111	0	0	0	0	0	0	1	No
1417673_at	Grb14	growth factor receptor bound protein 14	NM_016719	0.991341	0.898211	0.39963	0.000260854	0	0	0	0	0	0	1	Yes
1452757_s_at	Hba-a1 /// Hba-a2	hemoglobin alpha, adult chain 1 /// hemoglobin alpha, adult chain 2	NM_001083955 /// NM_008218	0.992586	0.914703	0.485474	0.152005	0	0	0	0	0	0	1	No
1418601_at	Aldh1a7	aldehyde dehydrogenase family 1, subfamily A7	NM_011921	0.995104	0.951466	0.372852	0.000171999	0	0	0	0	0	0	1	Yes
1448620_at	Fcgr3	Fc receptor, IgG, low affinity III	NM_010188	0.995937	0.958125	0.52079	0.00383828	0	0	0	0	0	0	1	No
1460486_at	Rabgap1	RAB GTPase activating protein 1	NM_001033960 /// NM_146121	0.998178	0.981422	0.56344	0.00561492	0	0	0	0	0	0	1	No
1437810_a_at	Hbb-bh1	hemoglobin Z, beta-like embryonic chain	NM_008219	0.998846	0.989729	0.40454	0.165631	0	0	0	0	0	0	1	No
1425060_s_at	Clip1	CAP-GLY domain containing linker protein 1	NM_019765	0.999639	0.998535	0.514379	0.0223957	0	0	0	0	0	0	1	No
1454869_at	Decaf12l1	DDB1 and CUL4 associated factor 12-like 1	NM_178739	0.999861	0.998143	0.504734	0.00202766	0	0	0	0	0	0	1	No
1436717_x_at	Hbb-y	hemoglobin Y, beta-like embryonic chain	NM_008221	1.00027	0.996806	0.456185	0.163826	0	0	0	0	0	0	1	No
1433905_at	Akap7	A kinase (PRKA) anchor protein 7	NM_018747	1.0032	0.962006	0.55583	0.00515314	0	0	0	0	0	0	1	Yes
1428361_x_at	Hba-a1 /// Hba-a2	hemoglobin alpha, adult chain 1 /// hemoglobin alpha, adult chain 2	NM_001083955 /// NM_008218	1.00414	0.947793	0.553421	0.206983	0	0	0	0	0	0	1	No
1419431_at	Ereg	epiregulin	NM_007950	1.00509	0.936514	0.480046	0.00676359	0	0	0	0	0	0	1	No
1448747_at	Fbxo32	F-box protein 32	NM_026346	1.00511	0.964626	0.419726	0.00669519	0	0	0	0	0	0	1	No
1449270_at	Plxdc2	plexin domain containing 2	NM_026162	1.007	0.963152	0.501155	0.0217147	0	0	0	0	0	0	1	Yes
1437990_x_at	Hbb-bh1	hemoglobin Z, beta-like embryonic chain	NM_008219	1.00846	0.929126	0.360485	0.176218	0	0	0	0	0	0	1	No
1435171_at	2810416G20Rik	RIKEN cDNA 2810416G20 gene	XM_001474539	1.01075	0.855895	0.567645	0.0201708	0	0	0	0	0	0	1	No
1417672_at	Slc4a10	solute carrier family 4, sodium bicarbonate cotransporter-like, member 10	NM_033552	1.01333	0.898795	0.370807	0.000777864	0	0	0	0	0	0	1	No
1422862_at	Pdlim5	PDZ and LIM domain 5	NM_019808 /// NM_019809 /// NM_022554	1.01418	0.820246	0.51316	0.00163055	0	0	0	0	0	0	1	Yes
1452203_at	Obfc2a	oligonucleotide/oligosaccharide-binding fold containing 2A	NM_028696	1.01584	0.853061	0.568436	0.00121699	0	0	0	0	0	0	1	Yes
1432592_at	Pappa	pregnancy-associated plasma protein A	NM_021362	1.01684	0.87837	0.487816	0.00108073	0	0	0	0	0	0	1	Yes
1452030_a_at	Hnrnpr	heterogeneous nuclear ribonucleoprotein R	NM_028871	1.01687	0.873154	0.555123	0.0150414	0	0	0	0	0	0	1	No
1445081_at	Scai	suppressor of cancer cell invasion	NM_178778	1.01706	0.916853	0.529574	0.0540158	0	0	0	0	0	0	1	No
1446339_at	---	---	---	1.01869	0.75161	0.555945	0.0209056	0	0	0	0	0	0	1	No
1427430_at	AI848100	expressed sequence AI848100	NM_172645 /// XM_001479494 /// XM_975051	1.02137	0.817527	0.512634	0.0757755	0	0	0	0	0	0	1	No
1424890_at	Bnc1	basonuclin 1	NM_007562	1.02314	0.708011	0.451349	0.000372791	0	0	0	0	0	0	1	Yes
1459894_at	Iqgap2	IQ motif containing GTPase activating protein 2	NM_027711	1.02354	0.855551	0.543318	0.013934	0	0	0	0	0	0	1	Yes
1450786_x_at	Pdlim5	PDZ and LIM domain 5	NM_019808 /// NM_019809 /// NM_022554	1.02668	0.728815	0.54719	0.000847997	0	0	0	0	0	0	1	Yes
1452405_x_at	A130082M07Rik /// Tcra	RIKEN cDNA A130082M07 gene /// T-cell receptor alpha chain	XM_001471582	1.03131	0.681496	0.537982	0.0236915	0	0	0	0	0	0	1	No
1429701_at	Mageb16	melanoma antigen family B, 16	NM_001113734 /// NM_028025 /// XM_001474912 /// XM_135953 /// XM_893039	1.03607	0.729439	0.54526	0.00107704	0	0	0	0	0	0	1	No
1456658_at	Acta2	actin, alpha 2, smooth muscle, aorta	NM_007392	1.03626	0.62888	0.560917	0.00140805	0	0	0	0	0	0	1	Yes
1438953_at	Figf /// LOC100047108	c-fos induced growth factor /// similar to FIGF	NM_010216 /// XM_001477393	1.04124	0.534497	0.462372	0.000344277	0	0	0	0	0	0	1	No
1449164_at	Cd68	CD68 antigen	NM_009853	1.04176	0.781356	0.39918	0.00782436	0	0	0	0	0	0	1	No
1442750_at	---	---	---	1.04254	0.867929	0.531039	0.021595	0	0	0	0	0	0	1	No
1458050_at	---	---	---	1.04337	0.770619	0.56742	0.0427709	0	0	0	0	0	0	1	No
1452107_s_at	Npnt	nephronectin	NM_001029836 /// NM_033525	1.04356	0.495067	0.50772	0.00573144	0	0	0	0	0	0	1	No
1426858_at	Inhbb /// LOC100046802	inhibin beta-B /// similar to Inhbb protein	NM_008381 /// XM_001476835	1.04824	0.645465	0.308043	6.51768e-05	0	0	0	0	0	0	1	No
1434644_at	Tbl1x	transducin (beta)-like 1 X-linked	NM_020601	1.04975	0.636046	0.539461	0.0781191	0	0	0	0	0	0	1	Yes
1440617_at	Cpa6	carboxypeptidase A6	NM_177834	1.05083	0.567154	0.384666	0.00243992	0	0	0	0	0	0	1	Yes
1454795_at	Cobll1	Cobl-like 1	NM_027225 /// NM_177025	1.05818	0.38937	0.449404	0.000331632	0	0	0	0	0	0	1	No
1460304_a_at	Ubtf	upstream binding transcription factor, RNA polymerase I	NM_001044383 /// NM_011551	1.06075	0.648365	0.530329	0.00531382	0	0	0	0	0	0	1	No
1426806_at	Obfc2a	oligonucleotide/oligosaccharide-binding fold containing 2A	NM_028696	1.06306	0.330426	0.527152	0.00106915	0	0	0	0	0	0	1	Yes
1439683_at	---	---	---	1.06336	0.524611	0.533404	0.000823617	0	0	0	0	0	0	1	No
1449033_at	Tnfrsf11b	tumor necrosis factor receptor superfamily, member 11b (osteoprotegerin)	NM_008764	1.06532	0.369833	0.225179	0.000814399	0	0	0	0	0	0	1	Yes
1436904_at	Med13	mediator complex subunit 13	NM_001080931	1.06781	0.668377	0.496815	0.0108676	0	0	0	0	0	0	1	No
1448748_at	Plek	pleckstrin	NM_019549	1.07207	0.573888	0.569728	0.021787	0	0	0	0	0	0	1	Yes
1433551_at	Vat1l	vesicle amine transport protein 1 homolog-like (T. californica)	NM_173016	1.07452	0.403917	0.50834	0.00181979	0	0	0	0	0	0	1	No
1437744_at	Slitrk4	SLIT and NTRK-like family, member 4	NM_178740	1.07496	0.504571	0.352828	0.000161469	0	0	0	0	0	0	1	Yes
1424698_s_at	Gca	grancalcin	NM_145523	1.07885	0.485257	0.474465	0.000891363	0	0	0	0	0	0	1	Yes
1425083_at	Otor	otoraplin	NM_020595	1.0796	0.32621	0.410001	0.0164347	0	0	0	0	0	0	1	No
1451816_at	Zfp451	zinc finger protein 451	NM_133817	1.0887	0.217436	0.527155	0.0611248	0	0	0	0	0	0	1	No
1433716_x_at	Gfra2	glial cell line derived neurotrophic factor family receptor alpha 2	NM_008115	1.09274	0.363244	0.297789	0.0200279	0	0	0	0	0	0	1	Yes
1438433_at	Whamm	WAS protein homolog associated with actin, golgi membranes and microtubules	NM_001004185	1.09374	0.603481	0.53682	0.00895479	0	0	0	0	0	0	1	Yes
1437932_a_at	Cldn1	claudin 1	NM_016674	1.1025	0.265009	0.476152	0.00319289	0	0	0	0	0	0	1	Yes
1416527_at	Rab32	RAB32, member RAS oncogene family	NM_026405	1.10572	0.164615	0.516072	0.00337435	0	0	0	0	0	0	1	No
1438954_x_at	Figf	c-fos induced growth factor	NM_010216	1.10796	0.158034	0.408892	0.00137491	0	0	0	0	0	0	1	Yes
1437403_at	Samd5	sterile alpha motif domain containing 5	NM_177271	1.10834	0.662357	0.478797	0.00175268	0	0	0	0	0	0	1	Yes
1437399_at	Cldnd1	Claudin domain containing 1	NM_171826	1.11685	0.462501	0.523198	0.00318437	0	0	0	0	0	0	1	No
1421365_at	Fst	follistatin	NM_008046	1.12699	0.406945	0.526759	0.00717664	0	0	0	0	0	0	1	No
1447845_s_at	Vnn1	vanin 1	NM_011704	1.13169	0.343641	0.382574	0.000869584	0	0	0	0	0	0	1	No
1435162_at	Prkg2	protein kinase, cGMP-dependent, type II	NM_008926	1.13255	0.141204	0.545309	0.0166685	0	0	0	0	0	0	1	Yes
1419250_a_at	Pftk1	PFTAIRE protein kinase 1	NM_011074	1.15315	0.0673719	0.544825	0.0118032	0	0	0	0	0	0	1	No
1421199_at	Dlg2	discs, large homolog 2 (Drosophila)	NM_011807	1.15607	0.103888	0.358437	0.00751455	0	0	0	0	0	0	1	Yes
1437884_at	Arl5b	ADP-ribosylation factor-like 5B	NM_029466	1.15798	0.208503	0.51885	0.00298213	0	0	0	0	0	0	1	Yes
1421354_at	Prkg2	protein kinase, cGMP-dependent, type II	NM_008926	1.16121	0.0464552	0.554979	0.0233172	0	0	0	0	0	0	1	Yes
1427437_at	---	---	---	1.16729	0.462258	0.515691	0.0280596	0	0	0	0	0	0	1	No
1424542_at	S100a4	S100 calcium binding protein A4	NM_011311	1.18222	0.0486636	0.493883	0.000473185	0	0	0	0	0	0	1	No
1455918_at	Adrb3	adrenergic receptor, beta 3	NM_013462	1.20433	0.0283237	0.566941	0.0206502	0	0	0	0	0	0	1	Yes
1418046_at	Nap1l2	nucleosome assembly protein 1-like 2	NM_008671	1.20999	0.0507601	0.539494	0.000837367	0	0	0	0	0	0	1	No
1442312_at	Tbl1xr1	transducin (beta)-like 1X-linked receptor 1	NM_030732	1.21725	0.483748	0.532366	0.0490198	0	0	0	0	0	0	1	Yes
1437422_at	Sema5a	sema domain, seven thrombospondin repeats (type 1 and type 1-like), transmembran	NM_009154	1.25474	0.0483149	0.485159	0.0945894	0	0	0	0	0	0	1	Yes
1451769_s_at	Pcdha1 /// Pcdha10 /// Pcdha11 /// Pcdha12 /// Pcdha2 /// Pcdha3 /// Pcdha4 /// Pcdha5 /// Pcdha6 /// Pcdha7 /// Pcdha8 /// Pcdha9 /// Pcdhac1 /// Pcdhac2	protocadherin alpha 1 /// protocadherin alpha 10 /// protocadherin alpha 11 ///	NM_001003671 /// NM_001003672 /// NM_007766 /// NM_007767 /// NM_009957 /// NM_0	1.30245	0.0217419	0.452492	0.00172663	0	0	0	0	0	0	1	No
1423183_at	Gm3888 /// Lgi1	predicted gene 3888 /// leucine-rich repeat LGI family, member 1	NM_020278 /// XM_001474719 /// XR_033669	1.3134	0.0598982	0.483256	0.000736674	0	0	0	0	0	0	1	No
1437927_at	Dlg2	discs, large homolog 2 (Drosophila)	NM_011807	1.46288	0.00789457	0.31821	0.000430575	0	0	0	0	0	0	1	Yes
1421412_at	Gsc	goosecoid homeobox	NM_010351	1.72352	0.00835714	0.493972	0.00123349	0	0	0	0	0	0	1	Yes
1454200_at	Zeb2	zinc finger E-box binding homeobox 2	NM_015753	0.570836	0.0101414	0.843944	0.0744619	0	0	0	0	0	0	0	Yes
1417129_a_at	Meis2	Meis homeobox 2	NM_001136072 /// NM_001159567 /// NM_001159568 /// NM_001159569 /// NM_001159570	0.571982	0.000265985	1.33839	0.0202922	0	0	0	0	0	0	0	Yes
1457386_at	---	---	---	0.572309	0.00605682	0.979685	0.808927	0	0	0	0	0	0	0	No
1449545_at	Fgf18	fibroblast growth factor 18	NM_008005	0.699093	0.00953564	0.570987	0.088789	0	0	0	0	0	0	0	No
1415897_a_at	Mgst1	microsomal glutathione S-transferase 1	NM_019946	0.825984	0.0217709	1.74894	0.00793931	0	0	0	0	0	0	0	Yes
1451878_a_at	Jmy	junction-mediating and regulatory protein	NM_021310	0.939097	0.698591	0.571609	0.0322963	0	0	0	0	0	0	0	Yes
1455898_x_at	Slc2a3	solute carrier family 2 (facilitated glucose transporter), member 3	NM_011401	0.952621	0.55783	0.571964	0.0011307	0	0	0	0	0	0	0	Yes
1452956_a_at	Ifi27l1	interferon, alpha-inducible protein 27 like 1	NM_026790 /// NM_194066 /// NM_194067 /// NM_194068 /// NM_194069	0.964458	0.681134	1.74811	0.00119588	0	0	0	0	0	0	0	No
1417069_a_at	Gmfb	glia maturation factor, beta	NM_022023	0.971341	0.880136	0.571286	0.0160551	0	0	0	0	0	0	0	No
1452089_at	Cacnb4	calcium channel, voltage-dependent, beta 4 subunit	NM_001037099 /// NM_146123	1	1	0.506084	0.0214825	0	0	0	0	0	0	0	Yes
1431686_a_at	Gmfb	glia maturation factor, beta	NM_022023	1.00033	0.998401	0.571524	0.00125559	0	0	0	0	0	0	0	No
1417109_at	Tinagl1	tubulointerstitial nephritis antigen-like 1	NM_023476	1.0033	0.955533	0.571302	0.00115956	0	0	0	0	0	0	0	Yes
1421322_a_at	Irf9	interferon regulatory factor 9	NM_001159417 /// NM_001159418 /// NM_008394	1.0594	0.43749	1.74687	0.0117049	0	0	0	0	0	0	0	No
1417318_at	Dbc1	deleted in bladder cancer 1 (human)	NM_019967	1.11176	0.156446	1.74908	0.0298526	0	0	0	0	0	0	0	Yes
1454903_at	Ngfr	nerve growth factor receptor (TNFR superfamily, member 16)	NM_033217	1.21872	0.0361425	1.74618	0.0329979	0	0	0	0	0	0	0	No
